# Supplementary material for: A race to net zero—early lessons from healthcare's decarbonization marathon
Source: Health Aff Sch. 2023 Jun 20;1(1):qxad006. doi: 10.1093/haschl/qxad006 (PMC11103727; doi:10.1093/haschl/qxad006)
Supplement: qxad006_Supplementary_Data [file qxad006_Supplementary_Data.zip]

Archive with 6 entries (6 files):
- ICMJE_disclosure_AT.docx
- ICMJE_disclosure_CB.docx
- ICMJE_disclosure_KL.docx
- ICMJE_disclosure_SG.docx
- ICMJE_disclosure_ST.docx
- ICMJE_disclosure_SW.docx
